# Supplementary material for: Mildly Pasteurized Whey Protein Promotes Gut Tolerance in Immature Piglets Compared with Extensively Heated Whey Protein
Source: Nutrients. 2020 Nov 4;12(11):3391. doi: 10.3390/nu12113391 (PMC7694243; doi:10.3390/nu12113391)
Supplement: Supplementary file 1 [file nutrients-12-03391-s001.zip]

Archive with 1 entries (1 files):
- nutrients-973148-supplementary.pdf
